# Supplementary material for: Predicting pathologic complete response in locally advanced rectal cancer patients after neoadjuvant therapy: a machine learning model using XGBoost
Source: Int J Colorectal Dis. 2022 Jun 15;37(7):1621–34. doi: 10.1007/s00384-022-04157-z (PMC9262764; doi:10.1007/s00384-022-04157-z)
Supplement: Supplementary file 1 — Supplementary file1 (R 3 KB) [file 384_2022_4157_MOESM1_ESM.r]

rm(list=ls())
library(xgboost)
library(pROC)
library(imbalance)
library(ROCR)
library(DiagrammeR)
#library(EIX)
library(SHAPforxgboost)
setwd('D:\\pCR_Research')
load("MWMote_neater.RData")
cat("Accuray  Precision  Recall Sensitivity Specifity NPV F_measure", "\n",accuray0,precision0,recall0,Sensitivity0,Specificity0,NPV,F_measure0)


pred <- prediction( r, true_value)
tp_fp_perf <- performance(pred,"tpr","fpr")
plot(tp_fp_perf,main="ROC curve",colorize=TRUE,lwd=2, colorkey.relwidth=0.5)

## precision/recall curve (x-axis: recall, y-axis: precision)
pre_rec_perf <- performance(pred, "prec", "rec")
plot(pre_rec_perf,main="Precision/recall curve",colorize=TRUE,lwd=2, colorkey.relwidth=0.5)

## sensitivity/specificity curve (x-axis: specificity, y-axis: sensitivity)
sen_spe_perf <- performance(pred, "sens", "spec")
plot(sen_spe_perf,main="Sensitivity/specificity",colorize=TRUE,lwd=2, colorkey.relwidth=0.5)

## Lift charts
sen_spe_perf <- performance(pred, "lift", "rpp")
plot(sen_spe_perf,main="Lift charts",colorize=TRUE,lwd=2, colorkey.relwidth=0.5)

rocobj <- plot.roc(true_value,r)
plot(rocobj)
# ci.hresholds: This function computes the confidence interval (CI) of the sensitivity and specificity of the thresholds
##given in argument. By default, the 95% CI are computed with 2000 stratified bootstrap replicates.
ci.thresolds.obj <- ci.thresholds(rocobj)
plot(ci.thresolds.obj)

# Specificities
plot(rocobj) # restart a new plot
ci.sp.obj <- ci.sp(rocobj, boot.n=500)#This function computes the confidence interval (CI) of the specificity at the given sensitivity points.
##By default, the 95% CI are computed with 2000 stratified bootstrap replicate
plot(ci.sp.obj)

# Sensitivities
plot(rocobj) # restart a new plot
ci.se.obj <- ci(rocobj, of="se", boot.n=500)
plot(ci.se.obj)

plot(rocobj, print.auc=TRUE, max.auc.polygon=TRUE, print.thres=TRUE)
plot(rocobj, print.auc=TRUE,legacy.axes=TRUE, print.thres=TRUE)


# Plotting a shape. We need more
ci.sp.obj <- ci.sp(rocobj, sensitivities=seq(0, 1, .01), boot.n=100)
plot(rocobj) # restart a new plot
plot(ci.sp.obj, type="shape",col="blue")


xgb.plot.deepness(bst, which='max.depth', pch=16, col=rgb(0.2,0,1,0.8), cex=2)
xgb.plot.deepness(bst, which='med.weight', pch=16, col=rgb(0.1,0,1,0.9), cex=2)
xgb.plot.deepness(bst, which='med.depth', pch=16, col=rgb(0.2,0,0.7), cex=2)

importance_matrix <- xgb.importance(colnames(D22), model = bst)
xgb.plot.importance(importance_matrix,top_n=28,measure="Gain",rel_to_first = TRUE, xlab = "Relative importance")

xgb.plot.tree(model = bst, trees = 0, feature_names =colnames(D22),show_node_id = TRUE)
xgb.plot.tree(model = bst, trees = 0:1,feature_names =colnames(D22), show_node_id = TRUE)
p <- xgb.plot.multi.trees(model = bst,feature_names = colnames(D22), features_keep = 0,fill=TRUE,use.names=FALSE )
print(p)


####SHAP in the training set##########
xgb.plot.shap(D22, model = bst,top_n = 28,n_col =5 )
xgb.ggplot.shap.summary(D22,top_n = 28,model = bst)

####SHAP in the test set####
contr <- predict(bst, effective_test, predcontrib = TRUE)
xgb.plot.shap(effective_test, contr, model = bst, top_n = 28, n_col = 5)
xgb.ggplot.shap.summary(effective_test, contr, model = bst, top_n = 12) # Summary plot

####SHAP value
shap_train=shap.values(bst,D22)
shap_test=shap.values(bst,effective_test)
